# Supplementary material for: Dissecting the evolutionary role of the Hox gene proboscipedia in Drosophila mouthpart diversification by full locus replacement
Source: Sci Adv. 2021 Nov 10;7(46):eabk1003. doi: 10.1126/sciadv.abk1003 (PMC8580299; doi:10.1126/sciadv.abk1003)
Supplement: Supplementary file 2 — Movies S1 to S3 [file sciadv.abk1003_movies_s1_to_s3.zip]

Archive with 3 entries (3 files):
- sciadv.abk1003_movie_s1.mp4
- sciadv.abk1003_movie_s2.mp4
- sciadv.abk1003_movie_s3.mp4
